# Supplementary material for: Cerebrospinal fluid biomarkers profile in scans without evidence of dopaminergic deficits (SWEDD)
Source: IBRO Neurosci Rep. 2023 Oct 20;15:320–6. doi: 10.1016/j.ibneur.2023.10.001 (PMC10632530; doi:10.1016/j.ibneur.2023.10.001)
Supplement: Supplementary file 1 — Supplementary material [file mmc1.xlsx]

## Sheet: Sheet1
Variable	P-value (HCs vs SWEDD)	Adjusted P-value (HCs vs SWEDD)	P-value (HCs vs PD)	Adjusted P-value (HCs vs PD)	P-value (SWEDD vs PD)	Adjusted P-value (SWEDD vs PD)
Age, mean (SD), years	0.693	0.756	0.497	0.632545	0.356	0.4984
Female/Male, No	0.56	0.672	0.666	0.717231	0.37	0.470909
Left-handed/Right-handed, No	0.751	0.751	0.019	0.0443333	0.052	0.121333
Education, mean (SD), years	0.054	0.072	0.084	0.168	0.268	0.416889
Disease duration, mean (SD), months	_		0.137	0.213111	0.458	0.534333
Hoehn and Yahr stage, mean (SD)	_		0.954	0.954	0.092	0.161
MDS-UPDRS part I score, mean (SD)	1e-05	0.00012	0.0001	0.0014	0.001	0.0035
MDS-UPDRS part II score, mean (SD)	7e-05	0.00042	0.00088	0.00308	0.692	0.692
MDS-UPDRS part III score, mean (SD)	0.00025	0.001	0.00045	0.00315	0.0005	0.0035
RBD score, mean (SD)	0.00227	0.00681	0.0007	0.00326667	0.056	0.112
UPSIT score, mean (SD)	0.00348	0.008352	0.001	0.0028	0.00081	0.00378
MoCA score, mean (SD)	0.00672	0.01344	0.287	0.4018	0.643	0.692462
ESS score, mean (SD)	0.0684	0.117257	0.569	0.663833	0.00025	0.0035
LNS score, mean (SD)	0.0797	0.11955	0.105	0.18375	0.042	0.1176

## Sheet: Sheet2
Variable	HCs P-value	Adjusted	SWEDD P-value	Adjusted	PD P-value	Adjusted
α-Synuclein
P-value within linear mixed model till 6 months	0.09	0.27	0.869	0.869	0.924	1
P-value within linear mixed model till 1 year	0.201	0.268	0.323	0.4845	0.029	0.048
P-value within linear mixed model till 2 years	0.741	0.741	0.633	0.690545	0.002	0.024
Aβ1-42
P-value within linear mixed model till 6 months	0.145	0.248571	0.537	0.716	0.812	1
P-value within linear mixed model till 1 year	0.082	0.328	0.031	0.042	0.268	0.804
P-value within linear mixed model till 2 years	0.326	0.3912	0.537	0.6444	0.005	0.03
T-tau
P-value within linear mixed model till 6 months	0.193	0.2895	0.057	0.1368	0.418	1
P-value within linear mixed model till 1 year	0.067	0.402	0.059	0.118	0.978	0.978
P-value within linear mixed model till 2 years	0.109	0.2616	0.036	0.042	0.666	1.332
P-tau
P-value within linear mixed model till 6 months	0.575	0.627273	0.011	0.036	0.799	1.1985
P-value within linear mixed model till 1 year	0.065	0.78	0.115	0.197143	0.754	1
P-value within linear mixed model till 2 years	0.125	0.25	0.05	0.15	0.818	0.9816
